# Supplementary material for: Bayesian Decision Curve Analysis With Bayesdca
Source: Stat Med. 2024 Dec 1;43(30):6042–58. doi: 10.1002/sim.10277 (PMC11639651; doi:10.1002/sim.10277)
Supplement: Supplementary file 1 — Appendix S1. Supplementary methods. [file SIM-43-6042-s001.zip]

Archive with 4 entries (4 files):
- sim10277-sup-0001-supinfo.pdf
- sim10277-sup-0002-supinfoFigures.zip
- sim10277-sup-0003-DataS1.zip
- sim10277-sup-0004-DataS2.zip
